# Supplementary material for: Comparative Analysis of Cadmium Accumulation in Xerophytic Plants: Implications for Species Selection in Phytoremediation
Source: Toxics. 2026 Jan 29;14(2):135. doi: 10.3390/toxics14020135 (PMC12944430; doi:10.3390/toxics14020135)
Supplement: Supplementary file 1 [file toxics-14-00135-s001.zip]

Archive with 1 entries (1 files):
- toxics-4092874-supplementary.pdf
